# Supplementary material for: Seasonal Trace Element Contamination and Health Risk Assessment of the Mediterranean Limpet (Patella caerulea) from the Southern Black Sea
Source: Life (Basel). 2026 May 13;16(5):806. doi: 10.3390/life16050806 (PMC13208419; doi:10.3390/life16050806)
Supplement: Supplementary file 1 [file life-16-00806-s001.zip]

Archive with 1 entries (1 files):
- life-4174501-supplementary.pdf
